# Supplementary material for: A Magnesium Carbonate Hydroxide Nanofiber/Poly(Vinylidene Fluoride) Composite Membrane for High-Rate and High-Safety Lithium-Ion Batteries
Source: Polymers (Basel). 2023 Oct 17;15(20):4120. doi: 10.3390/polym15204120 (PMC10611082; doi:10.3390/polym15204120)
Supplement: Supplementary file 1 [file polymers-15-04120-s001.zip]

Archive with 1 entries (1 files):
- polymers-2646803-supplementary.pdf
